# Supplementary material for: Celiac Anti-Type 2 Transglutaminase Antibodies Induce Phosphoproteome Modification in Intestinal Epithelial Caco-2 Cells
Source: PLoS One. 2013 Dec 31;8(12):e84403. doi: 10.1371/journal.pone.0084403 (PMC3877280; doi:10.1371/journal.pone.0084403)
Supplement: Table S2 — Details of the MS analysis on selected spots. (XLSX) [file pone.0084403.s003.xlsx]

## Sheet: Tab_PEPTIDI_Tania_Salerno
Table S2. Details of the MS analysis on selected spots.
spot	prot_acc	prot_desc	prot_score	prot_mass	prot_matches	prot_matches_sig	prot_sequences	prot_sequences_sig	prot_cover	prot_pi	pep_query	pep_rank	pep_isbold	pep_isunique	pep_exp_mz	pep_exp_mr	pep_exp_z	pep_calc_mr	pep_delta	pep_miss	pep_score	pep_expect	pep_res_before	pep_seq	pep_res_after	pep_var_mod	pep_var_mod_pos	pep_scan_title		empai
4403	Q53G99_HUMAN	Beta actin variant OS=Homo sapiens PE=2 SV=1	635	42080	11	9	11	9	38.1	5.37	2746	1	1	0	599.892	1197.77	2	1197.7	0.0712	0	48.2	0.015	R	AVFPSIVGRPR	H			4403.1871.1871.2.dta
4403	Q53G99_HUMAN	Beta actin variant OS=Homo sapiens PE=2 SV=1	635	42080	11	9	11	9	38.1	5.37	2494	1	1	0	1014.47	1013.46	1	1013.47	-0.0112	0	44.25	0.037	R	DLTDYLMK	I	Oxidation (M)	0.00000010.0	4403.2047.2047.1.dta
4403	Q53G99_HUMAN	Beta actin variant OS=Homo sapiens PE=2 SV=1	635	42080	11	9	11	9	38.1	5.37	4139	1	1	1	1116.35	2230.69	2	2230.06	0.6298	0	84.18	3.1e-06	K	DLYANTVLSGGTTMYPGIADR	M	Oxidation (M)	0.000000000000010000000.0	4403.2211.2211.2.dta
4403	Q53G99_HUMAN	Beta actin variant OS=Homo sapiens PE=2 SV=1	635	42080	11	9	11	9	38.1	5.37	2713	1	1	0	1177.62	1176.61	1	1176.61	0.0067	0	56.34	0.0025	K	EITALAPSTMK	I	Oxidation (M)	0.00000000010.0	4403.1614.1614.1.dta
4403	Q53G99_HUMAN	Beta actin variant OS=Homo sapiens PE=2 SV=1	635	42080	11	9	11	9	38.1	5.37	2648	1	1	1	566.243	1130.47	2	1131.52	-1.0486	0	54.3	0.0039	R	GYSFTTTAER	E			4403.1679.1679.2.dta
4403	Q53G99_HUMAN	Beta actin variant OS=Homo sapiens PE=2 SV=1	635	42080	11	9	11	9	38.1	5.37	2756	1	1	0	401.377	1201.11	3	1202.55	-1.443	0	55.92	0.003	R	HQGVMVGMGQK	D	2 Oxidation (M)	0.00001001000.0	4403.1126.1126.3.dta
4403	Q53G99_HUMAN	Beta actin variant OS=Homo sapiens PE=2 SV=1	635	42080	11	9	11	9	38.1	5.37	4220	1	1	1	1172.52	2343.02	2	2342.16	0.8598	1	32.18	0.48	R	KDLYANTVLSGGTTMYPGIADR	M			4403.2116.2116.2.dta
4403	Q53G99_HUMAN	Beta actin variant OS=Homo sapiens PE=2 SV=1	635	42080	11	9	11	9	38.1	5.37	4323	1	1	1	1283.83	2565.64	2	2565.16	0.482	0	105.04	1.9e-08	K	LCYVALDFEQEMATAASSSSLEK	S	Oxidation (M)	0.00000000000100000000000.0	4403.2302.2302.2.dta
4403	Q53G99_HUMAN	Beta actin variant OS=Homo sapiens PE=2 SV=1	635	42080	11	9	11	9	38.1	5.37	3292	1	1	1	759.479	1516.94	2	1515.7	1.2479	0	37.77	0.19	K	QEYDESGPSIVHR	K			4403.1514.1514.2.dta
4403	Q53G99_HUMAN	Beta actin variant OS=Homo sapiens PE=2 SV=1	635	42080	11	9	11	9	38.1	5.37	3700	1	1	0	896.087	1790.16	2	1789.88	0.2742	0	73.64	3.7e-05	K	SYELPDGQVITIGNER	F			4403.2234.2234.2.dta
4403	Q53G99_HUMAN	Beta actin variant OS=Homo sapiens PE=2 SV=1	635	42080	11	9	11	9	38.1	5.37	3912	1	1	1	977.814	1953.61	2	1953.06	0.5569	0	48.04	0.012	R	VAPEEHPVLLTEAPLNPK	A			4403.1951.1951.2.dta	emPAI	1.56
4406	B4DW52_HUMAN	Uncharacterized protein OS=Homo sapiens GN=ACTB PE=2 SV=1	523	38950	11	7	9	6	35.2	5.19	2807	1	1	1	599.349	1196.68	2	1197.7	-1.014	0	51.99	0.0058	R	AVFPSIVGRPR	H			4406.1870.1870.2.dta
4406	B4DW52_HUMAN	Uncharacterized protein OS=Homo sapiens GN=ACTB PE=2 SV=1	523	38950	11	7	9	6	35.2	5.19	2561	1	1	1	1014.38	1013.37	1	1013.47	-0.1032	0	35.64	0.27	R	DLTDYLMK	I	Oxidation (M)	0.00000010.0	4406.2022.2022.1.dta
4406	B4DW52_HUMAN	Uncharacterized protein OS=Homo sapiens GN=ACTB PE=2 SV=1	523	38950	11	7	9	6	35.2	5.19	4089	1	1	1	1116.16	2230.31	2	2230.06	0.2478	0	88.04	1.3e-06	K	DLYANTVLSGGTTMYPGIADR	M	Oxidation (M)	0.000000000000010000000.0	4406.2170.2170.2.dta
4406	B4DW52_HUMAN	Uncharacterized protein OS=Homo sapiens GN=ACTB PE=2 SV=1	523	38950	11	7	9	6	35.2	5.19	2777	1	1	1	1177.46	1176.45	1	1176.61	-0.1523	0	35.19	0.31	K	EITALAPSTMK	I	Oxidation (M)	0.00000000010.0	4406.1628.1628.1.dta
4406	B4DW52_HUMAN	Uncharacterized protein OS=Homo sapiens GN=ACTB PE=2 SV=1	523	38950	11	7	9	6	35.2	5.19	4157	1	1	1	787.481	2359.42	3	2358.15	1.2689	1	33.57	0.35	R	KDLYANTVLSGGTTMYPGIADR	M	Oxidation (M)	0.0000000000000010000000.0	4406.1962.1962.3.dta
4406	B4DW52_HUMAN	Uncharacterized protein OS=Homo sapiens GN=ACTB PE=2 SV=1	523	38950	11	7	9	6	35.2	5.19	4229	1	1	1	856.179	2565.51	3	2565.16	0.3534	0	53.43	0.0028	K	LCYVALDFEQEMATAASSSSLEK	S	Oxidation (M)	0.00000000000100000000000.0	4406.2258.2258.3.dta
4406	B4DW52_HUMAN	Uncharacterized protein OS=Homo sapiens GN=ACTB PE=2 SV=1	523	38950	11	7	9	6	35.2	5.19	4228	1	1	1	1283.74	2565.46	2	2565.16	0.3	0	136.19	1.5e-11	K	LCYVALDFEQEMATAASSSSLEK	S	Oxidation (M)	0.00000000000100000000000.0	4406.2259.2259.2.dta
4406	B4DW52_HUMAN	Uncharacterized protein OS=Homo sapiens GN=ACTB PE=2 SV=1	523	38950	11	7	9	6	35.2	5.19	3341	1	1	1	506.516	1516.53	3	1515.7	0.8311	0	43.18	0.046	K	QEYDESGPSIVHR	K			4406.1542.1542.3.dta
4406	B4DW52_HUMAN	Uncharacterized protein OS=Homo sapiens GN=ACTB PE=2 SV=1	523	38950	11	7	9	6	35.2	5.19	3343	1	1	1	759.585	1517.16	2	1515.7	1.4607	0	35.25	0.34	K	QEYDESGPSIVHR	K			4406.1526.1526.2.dta
4406	B4DW52_HUMAN	Uncharacterized protein OS=Homo sapiens GN=ACTB PE=2 SV=1	523	38950	11	7	9	6	35.2	5.19	3719	1	1	1	896.658	1791.3	2	1789.88	1.4176	0	54.38	0.0031	K	SYELPDGQVITIGNER	F			4406.2198.2198.2.dta
4406	B4DW52_HUMAN	Uncharacterized protein OS=Homo sapiens GN=ACTB PE=2 SV=1	523	38950	11	7	9	6	35.2	5.19	3882	1	1	1	978.316	1954.62	2	1953.06	1.5608	0	46.95	0.015	R	VAPEEHPVLLTEAPLNPK	A			4406.1931.1931.2.dta	emPAI	1.51
4607	CH60_HUMAN	60 kDa heat shock protein, mitochondrial OS=Homo sapiens GN=HSPD1 PE=1 SV=2	453	61187	9	5	9	5	19	5.7	3393	1	0	1	843.119	1684.22	2	1683.9	0.3247	0	56.53	0.002	R	AAVEEGIVLGGGCALLR	C			4607.2207.2207.2.dta
4607	CH60_HUMAN	60 kDa heat shock protein, mitochondrial OS=Homo sapiens GN=HSPD1 PE=1 SV=2	453	61187	9	5	9	5	19	5.7	3534	1	0	1	1072.96	2143.9	2	2144.12	-0.2187	0	72.61	4.3e-05	R	ALMLQGVDLLADAVAVTMGPK	G	2 Oxidation (M)	0.001000000000000001000.0	4607.2554.2554.2.dta
4607	CH60_HUMAN	60 kDa heat shock protein, mitochondrial OS=Homo sapiens GN=HSPD1 PE=1 SV=2	453	61187	9	5	9	5	19	5.7	2874	1	0	0	428.507	855	2	854.461	0.5386	0	34.77	0.36	K	GANPVEIR	R			4607.1494.1494.2.dta
4607	CH60_HUMAN	60 kDa heat shock protein, mitochondrial OS=Homo sapiens GN=HSPD1 PE=1 SV=2	453	61187	9	5	9	5	19	5.7	3471	1	0	0	640.257	1917.75	3	1918.06	-0.3153	0	35.95	0.22	K	ISSIQSIVPALEIANAHR	K			4607.2274.2274.3.dta
4607	CH60_HUMAN	60 kDa heat shock protein, mitochondrial OS=Homo sapiens GN=HSPD1 PE=1 SV=2	453	61187	9	5	9	5	19	5.7	3517	1	0	0	683.11	2046.31	3	2046.16	0.1493	1	34.08	0.35	K	KISSIQSIVPALEIANAHR	K			4607.2138.2138.3.dta
4607	CH60_HUMAN	60 kDa heat shock protein, mitochondrial OS=Homo sapiens GN=HSPD1 PE=1 SV=2	453	61187	9	5	9	5	19	5.7	3161	1	0	1	609.186	1216.36	2	1214.65	1.706	0	58.05	0.0018	K	NAGVEGSLIVEK	I			4607.1743.1743.2.dta
4607	CH60_HUMAN	60 kDa heat shock protein, mitochondrial OS=Homo sapiens GN=HSPD1 PE=1 SV=2	453	61187	9	5	9	5	19	5.7	3240	1	0	1	673.387	1344.76	2	1343.71	1.0515	0	56.9	0.0024	R	TVIIEQSWGSPK	V			4607.1900.1900.2.dta
4607	CH60_HUMAN	60 kDa heat shock protein, mitochondrial OS=Homo sapiens GN=HSPD1 PE=1 SV=2	453	61187	9	5	9	5	19	5.7	2856	1	0	0	422.994	843.973	2	843.507	0.4667	0	37.69	0.26	K	VGEVIVTK	D			4607.1498.1498.2.dta
4607	CH60_HUMAN	60 kDa heat shock protein, mitochondrial OS=Homo sapiens GN=HSPD1 PE=1 SV=2	453	61187	9	5	9	5	19	5.7	3167	1	0	1	617.065	1232.12	2	1232.59	-0.473	0	73.44	4.9e-05	K	VGGTSDVEVNEK	K			4607.1323.1323.2.dta	emPAI	0.61
4702	Q53HF2_HUMAN	Heat shock 70kDa protein 8 isoform 2 variant OS=Homo sapiens PE=2 SV=1	641	53580	13	8	13	8	27.4	5.62	3344	1	1	1	494.353	1480.04	3	1479.75	0.2911	1	40.64	0.081	R	ARFEELNADLFR	G			4702.2138.2138.3.dta
4702	Q53HF2_HUMAN	Heat shock 70kDa protein 8 isoform 2 variant OS=Homo sapiens PE=2 SV=1	641	53580	13	8	13	8	27.4	5.62	2941	1	1	1	1199.64	1198.63	1	1198.67	-0.0363	0	34.56	0.38	K	DAGTIAGLNVLR	I			4702.2191.2191.1.dta
4702	Q53HF2_HUMAN	Heat shock 70kDa protein 8 isoform 2 variant OS=Homo sapiens PE=2 SV=1	641	53580	13	8	13	8	27.4	5.62	2227	1	1	1	773.436	772.429	1	772.408	0.021	0	33.68	0.64	K	DNNLLGK	F			4702.1544.1544.1.dta
4702	Q53HF2_HUMAN	Heat shock 70kDa protein 8 isoform 2 variant OS=Homo sapiens PE=2 SV=1	641	53580	13	8	13	8	27.4	5.62	2674	1	1	1	993.424	992.417	1	992.518	-0.1013	0	34.48	0.36	K	EIAEAYLGK	T			4702.1767.1767.1.dta
4702	Q53HF2_HUMAN	Heat shock 70kDa protein 8 isoform 2 variant OS=Homo sapiens PE=2 SV=1	641	53580	13	8	13	8	27.4	5.62	3020	1	1	1	627.27	1252.53	2	1252.61	-0.0827	0	66.81	0.00018	R	FEELNADLFR	G			4702.2270.2270.2.dta
4702	Q53HF2_HUMAN	Heat shock 70kDa protein 8 isoform 2 variant OS=Homo sapiens PE=2 SV=1	641	53580	13	8	13	8	27.4	5.62	3565	1	1	0	830.703	1659.39	2	1658.89	0.5046	0	60.31	0.00083	R	IINEPTAAAIAYGLDK	K			4702.2216.2216.2.dta
4702	Q53HF2_HUMAN	Heat shock 70kDa protein 8 isoform 2 variant OS=Homo sapiens PE=2 SV=1	641	53580	13	8	13	8	27.4	5.62	2791	1	1	1	541.648	1081.28	2	1080.56	0.7215	0	51.19	0.0068	K	LLQDFFNGK	E			4702.2222.2222.2.dta
4702	Q53HF2_HUMAN	Heat shock 70kDa protein 8 isoform 2 variant OS=Homo sapiens PE=2 SV=1	641	53580	13	8	13	8	27.4	5.62	3044	1	1	1	634.908	1267.8	2	1267.65	0.1527	1	69.62	0.0001	K	MKEIAEAYLGK	T	Oxidation (M)	0.10000000000.0	4702.1642.1642.2.dta
4702	Q53HF2_HUMAN	Heat shock 70kDa protein 8 isoform 2 variant OS=Homo sapiens PE=2 SV=1	641	53580	13	8	13	8	27.4	5.62	3529	1	1	1	817.159	1632.3	2	1631.78	0.5284	0	66.01	0.00022	K	SFYPEEVSSMVLTK	M	Oxidation (M)	0.00000000010000.0	4702.2092.2092.2.dta
4702	Q53HF2_HUMAN	Heat shock 70kDa protein 8 isoform 2 variant OS=Homo sapiens PE=2 SV=1	641	53580	13	8	13	8	27.4	5.62	3346	1	1	1	741.606	1481.2	2	1480.8	0.398	0	71.17	7.2e-05	K	SQIHDIVLVGGSTR	I			4702.1792.1792.2.dta
4702	Q53HF2_HUMAN	Heat shock 70kDa protein 8 isoform 2 variant OS=Homo sapiens PE=2 SV=1	641	53580	13	8	13	8	27.4	5.62	3609	1	1	1	847.09	1692.17	2	1690.72	1.4473	0	50.76	0.0083	K	STAGDTHLGGEDFDNR	M			4702.1542.1542.2.dta
4702	Q53HF2_HUMAN	Heat shock 70kDa protein 8 isoform 2 variant OS=Homo sapiens PE=2 SV=1	641	53580	13	8	13	8	27.4	5.62	3863	1	1	1	991.827	1981.64	2	1980.99	0.6485	0	49.09	0.0097	K	TVTNAVVTVPAYFNDSQR	Q			4702.2130.2130.2.dta
4702	Q53HF2_HUMAN	Heat shock 70kDa protein 8 isoform 2 variant OS=Homo sapiens PE=2 SV=1	641	53580	13	8	13	8	27.4	5.62	2200	1	1	1	765.134	764.126	1	764.407	-0.2804	0	30.03	1.1	K	VQVEYK	G			4702.1371.1371.1.dta	emPAI	1.1
4706	E9PNE6_HUMAN	Uncharacterized protein OS=Homo sapiens GN=HSPA8 PE=3 SV=1	185	55170	4	2	4	2	10	5.51	3231	1	1	1	627.368	1252.72	2	1252.61	0.1135	0	33.48	0.39	R	FEELNADLFR	G			4706.2572.2572.2.dta
4706	E9PNE6_HUMAN	Uncharacterized protein OS=Homo sapiens GN=HSPA8 PE=3 SV=1	185	55170	4	2	4	2	10	5.51	3422	1	1	1	833.529	1665.04	2	1664.78	0.26	0	71.8	6.7e-05	K	NQVAMNPTNTVFDAK	R	Oxidation (M)	0.000010000000000.0	4706.1910.1910.2.dta
4706	E9PNE6_HUMAN	Uncharacterized protein OS=Homo sapiens GN=HSPA8 PE=3 SV=1	185	55170	4	2	4	2	10	5.51	3310	1	1	1	714.386	1426.76	2	1425.66	1.102	1	30.34	0.93	R	RFDDAVVQSDMK	H	Oxidation (M)	0.000000000010.0	4706.2444.2444.2.dta
4706	E9PNE6_HUMAN	Uncharacterized protein OS=Homo sapiens GN=HSPA8 PE=3 SV=1	185	55170	4	2	4	2	10	5.51	3344	1	1	1	745.342	1488.67	2	1486.69	1.9748	0	51.41	0.0066	R	TTPSYVAFTDTER	L			4706.2174.2174.2.dta	emPAI	0.3
5407	KCRM_HUMAN	Creatine kinase M-type OS=Homo sapiens GN=CKM PE=1 SV=2	332	43302	7	5	6	4	22	6.77	2274	1	0	1	907.748	906.741	1	906.481	0.2601	0	38.35	0.15	K	FEEILTR	L			5407.1822.1822.1.dta
5407	KCRM_HUMAN	Creatine kinase M-type OS=Homo sapiens GN=CKM PE=1 SV=2	332	43302	7	5	6	4	22	6.77	2971	1	0	1	660.36	1318.71	2	1317.62	1.0822	0	35.75	0.28	K	GQSIDDMIPAQK	-	Oxidation (M)	0.000000100000.0	5407.1562.1562.2.dta
5407	KCRM_HUMAN	Creatine kinase M-type OS=Homo sapiens GN=CKM PE=1 SV=2	332	43302	7	5	6	4	22	6.77	3997	1	0	1	998.39	1994.77	2	1993.93	0.8315	0	65.89	0.00021	R	GTGGVDTAAVGSVFDVSNADR	L			5407.2132.2132.2.dta
5407	KCRM_HUMAN	Creatine kinase M-type OS=Homo sapiens GN=CKM PE=1 SV=2	332	43302	7	5	6	4	22	6.77	3744	1	0	1	893.407	1784.8	2	1784.95	-0.1526	0	90.72	7.6e-07	R	LGSSEVEQVQLVVDGVK	L			5407.2254.2254.2.dta
5407	KCRM_HUMAN	Creatine kinase M-type OS=Homo sapiens GN=CKM PE=1 SV=2	332	43302	7	5	6	4	22	6.77	3748	1	0	1	894.466	1786.92	2	1784.95	1.9662	0	71.16	7.9e-05	R	LGSSEVEQVQLVVDGVK	L			5407.2059.2059.2.dta
5407	KCRM_HUMAN	Creatine kinase M-type OS=Homo sapiens GN=CKM PE=1 SV=2	332	43302	7	5	6	4	22	6.77	3315	1	0	1	754.481	1506.95	2	1506.79	0.1555	0	58.41	0.0026	K	LSVEALNSLTGEFK	G			5407.2378.2378.2.dta
5407	KCRM_HUMAN	Creatine kinase M-type OS=Homo sapiens GN=CKM PE=1 SV=2	332	43302	7	5	6	4	22	6.77	3528	1	0	1	823.283	1644.55	2	1642.81	1.7403	0	50.56	0.01	K	SFLVWVNEEDHLR	V			5407.2348.2348.2.dta	emPAI	1.49
5604	Q5SU16_HUMAN	Beta 5-tubulin OS=Homo sapiens GN=TUBB PE=2 SV=1	300	50095	7	3	7	3	16.2	4.78	3497	1	0	1	830.596	1659.18	2	1658.89	0.2887	0	58.91	0.0012	R	ALTVPELTQQVFDAK	N			5604.2442.2442.2.dta
5604	Q5SU16_HUMAN	Beta 5-tubulin OS=Homo sapiens GN=TUBB PE=2 SV=1	300	50095	7	3	7	3	16.2	4.78	3324	1	0	1	732.144	1462.27	2	1461.68	0.5973	0	51.53	0.0067	K	EVDEQMLNVQNK	N	Oxidation (M)	0.000001000000.0	5604.1467.1467.2.dta
5604	Q5SU16_HUMAN	Beta 5-tubulin OS=Homo sapiens GN=TUBB PE=2 SV=1	300	50095	7	3	7	3	16.2	4.78	3137	2	0	0	651.302	1300.59	2	1300.63	-0.0407	0	30.61	0.93	R	ISVYYNEATGGK	Y			5604.1694.1694.2.dta
5604	Q5SU16_HUMAN	Beta 5-tubulin OS=Homo sapiens GN=TUBB PE=2 SV=1	300	50095	7	3	7	3	16.2	4.78	3123	1	0	0	645.221	1288.43	2	1286.72	1.7107	1	39.85	0.1	R	KLAVNMVPFPR	L	Oxidation (M)	0.00000100000.0	5604.2032.2032.2.dta
5604	Q5SU16_HUMAN	Beta 5-tubulin OS=Homo sapiens GN=TUBB PE=2 SV=1	300	50095	7	3	7	3	16.2	4.78	3747	1	0	1	658.18	1971.52	3	1970.87	0.6434	1	31.63	0.56	R	MSMKEVDEQMLNVQNK	N	3 Oxidation (M)	0.1010000001000000.0	5604.1396.1396.3.dta
5604	Q5SU16_HUMAN	Beta 5-tubulin OS=Homo sapiens GN=TUBB PE=2 SV=1	300	50095	7	3	7	3	16.2	4.78	2904	1	0	1	549.183	1096.35	2	1096.41	-0.0587	0	45.03	0.029	K	NMMAACDPR	H	2 Oxidation (M)	0.011000000.0	5604.1111.1111.2.dta
5604	Q5SU16_HUMAN	Beta 5-tubulin OS=Homo sapiens GN=TUBB PE=2 SV=1	300	50095	7	3	7	3	16.2	4.78	2844	1	0	0	515.19	1028.37	2	1027.51	0.854	0	41.98	0.07	K	TAVCDIPPR	G			5604.1450.1450.2.dta	emPAI	0.81
5604	TBA1A_HUMAN	Tubulin alpha-1A chain OS=Homo sapiens GN=TUBA1A PE=1 SV=1	129	50788	3	2	3	2	8.2	4.94	2832	1	1	1	508.171	1014.33	2	1014.57	-0.2441	0	30.24	1	K	DVNAAIATIK	T			5604.1832.1832.2.dta
5604	TBA1A_HUMAN	Tubulin alpha-1A chain OS=Homo sapiens GN=TUBA1A PE=1 SV=1	129	50788	3	2	3	2	8.2	4.94	2893	1	1	1	543.411	1084.81	2	1084.61	0.1952	0	53.71	0.0047	K	EIIDLVLDR	I			5604.2390.2390.2.dta
5604	TBA1A_HUMAN	Tubulin alpha-1A chain OS=Homo sapiens GN=TUBA1A PE=1 SV=1	129	50788	3	2	3	2	8.2	4.94	3655	1	1	1	913.146	1824.28	2	1823.98	0.2985	0	44.63	0.027	K	VGINYQPPTVVPGGDLAK	V			5604.2050.2050.2.dta	emPAI	0.24
6003	TCTP_HUMAN	Translationally-controlled tumor protein OS=Homo sapiens GN=TPT1 PE=1 SV=1	78	19697	2	1	2	1	15.7	4.84	3388	1	1	1	865.059	1728.1	2	1727.77	0.3316	0	36.87	0.12	R	DLISHDEMFSDIYK	I	Oxidation (M)	0.00000001000000.0	6003.1998.1998.2.dta
6003	TCTP_HUMAN	Translationally-controlled tumor protein OS=Homo sapiens GN=TPT1 PE=1 SV=1	78	19697	2	1	2	1	15.7	4.84	3201	1	1	1	719.145	1436.28	2	1434.75	1.5222	0	40.8	0.047	R	VKPFMTGAAEQIK	H	Oxidation (M)	0.0000100000000.0	6003.1539.1539.2.dta	emPAI	0.43
6604	TBB2A_HUMAN	Tubulin beta-2A chain OS=Homo sapiens GN=TUBB2A PE=1 SV=1	667	50274	14	12	12	10	29.7	4.78	3617	1	1	0	862.54	1723.06	2	1722.85	0.2148	0	48.66	0.012	R	ALTVPELTQQMFDSK	N	Oxidation (M)	0.000000000010000.0	6604.2078.2078.2.dta
6604	TBB2A_HUMAN	Tubulin beta-2A chain OS=Homo sapiens GN=TUBB2A PE=1 SV=1	667	50274	14	12	12	10	29.7	4.78	3306	1	1	0	731.892	1461.77	2	1461.68	0.0925	0	67.11	0.00018	K	EVDEQMLNVQNK	N	Oxidation (M)	0.000001000000.0	6604.1462.1462.2.dta
6604	TBB2A_HUMAN	Tubulin beta-2A chain OS=Homo sapiens GN=TUBB2A PE=1 SV=1	667	50274	14	12	12	10	29.7	4.78	2823	1	1	0	566.085	1130.15	2	1129.59	0.5665	0	56.39	0.0024	R	FPGQLNADLR	K			6604.1910.1910.2.dta
6604	TBB2A_HUMAN	Tubulin beta-2A chain OS=Homo sapiens GN=TUBB2A PE=1 SV=1	667	50274	14	12	12	10	29.7	4.78	2991	1	1	0	420.436	1258.29	3	1257.68	0.6032	1	38.66	0.14	R	FPGQLNADLRK	L			6604.1690.1690.3.dta
6604	TBB2A_HUMAN	Tubulin beta-2A chain OS=Homo sapiens GN=TUBB2A PE=1 SV=1	667	50274	14	12	12	10	29.7	4.78	3156	1	1	1	678.597	1355.18	2	1354.65	0.5284	0	56.73	0.0022	R	INVYYNEAAGNK	Y			6604.1646.1646.2.dta
6604	TBB2A_HUMAN	Tubulin beta-2A chain OS=Homo sapiens GN=TUBB2A PE=1 SV=1	667	50274	14	12	12	10	29.7	4.78	3032	1	1	0	429.363	1285.07	3	1286.72	-1.6509	1	31.58	0.65	R	KLAVNMVPFPR	L	Oxidation (M)	0.00000100000.0	6604.1814.1814.3.dta
6604	TBB2A_HUMAN	Tubulin beta-2A chain OS=Homo sapiens GN=TUBB2A PE=1 SV=1	667	50274	14	12	12	10	29.7	4.78	3949	1	1	0	709.441	2125.3	3	2125.05	0.2494	1	49.92	0.0076	-	MREIVHIQAGQCGNQIGAK	F	Oxidation (M)	0.1000000000000000000.0	6604.1498.1498.3.dta
6604	TBB2A_HUMAN	Tubulin beta-2A chain OS=Homo sapiens GN=TUBB2A PE=1 SV=1	667	50274	14	12	12	10	29.7	4.78	3755	1	1	0	937.738	1873.46	2	1872.93	0.5321	0	96.33	2e-07	K	MSATFIGNSTAIQELFK	R	Oxidation (M)	0.10000000000000000.0	6604.2475.2475.2.dta
6604	TBB2A_HUMAN	Tubulin beta-2A chain OS=Homo sapiens GN=TUBB2A PE=1 SV=1	667	50274	14	12	12	10	29.7	4.78	3837	1	1	0	658.065	1971.17	3	1970.87	0.2978	1	48.07	0.012	R	MSMKEVDEQMLNVQNK	N	3 Oxidation (M)	0.1010000001000000.0	6604.1374.1374.3.dta
6604	TBB2A_HUMAN	Tubulin beta-2A chain OS=Homo sapiens GN=TUBB2A PE=1 SV=1	667	50274	14	12	12	10	29.7	4.78	3838	1	1	0	986.672	1971.33	2	1970.87	0.4537	1	51.56	0.0053	R	MSMKEVDEQMLNVQNK	N	3 Oxidation (M)	0.1010000001000000.0	6604.1386.1386.2.dta
6604	TBB2A_HUMAN	Tubulin beta-2A chain OS=Homo sapiens GN=TUBB2A PE=1 SV=1	667	50274	14	12	12	10	29.7	4.78	3579	1	1	0	848.803	1695.59	2	1695.83	-0.2336	0	59.8	0.00094	K	NSSYFVEWIPNNVK	T			6604.2346.2346.2.dta
6604	TBB2A_HUMAN	Tubulin beta-2A chain OS=Homo sapiens GN=TUBB2A PE=1 SV=1	667	50274	14	12	12	10	29.7	4.78	3580	1	1	0	849.831	1697.65	2	1695.83	1.821	0	50.52	0.0079	K	NSSYFVEWIPNNVK	T			6604.2339.2339.2.dta
6604	TBB2A_HUMAN	Tubulin beta-2A chain OS=Homo sapiens GN=TUBB2A PE=1 SV=1	667	50274	14	12	12	10	29.7	4.78	2707	1	1	0	515.08	1028.14	2	1027.51	0.633	0	55.37	0.003	K	TAVCDIPPR	G			6604.1571.1571.2.dta
6604	TBB2A_HUMAN	Tubulin beta-2A chain OS=Homo sapiens GN=TUBB2A PE=1 SV=1	667	50274	14	12	12	10	29.7	4.78	2733	1	1	0	528.199	1054.38	2	1052.6	1.7808	0	54.46	0.0032	R	YLTVAAIFR	G			6604.2406.2406.2.dta	emPAI	1.36
7603	PDIA1_HUMAN	Protein disulfide-isomerase OS=Homo sapiens GN=P4HB PE=1 SV=3	362	57480	7	5	7	5	17.5	4.76	3819	1	1	1	983.166	1964.32	2	1964.04	0.2799	0	61.28	0.00062	K	HNQLPLVIEFTEQTAPK	I			7603.2282.2282.2.dta
7603	PDIA1_HUMAN	Protein disulfide-isomerase OS=Homo sapiens GN=P4HB PE=1 SV=3	362	57480	7	5	7	5	17.5	4.76	2519	1	1	1	966.63	965.623	1	965.559	0.0642	0	35.79	0.32	R	ILEFFGLK	K			7603.2448.2448.1.dta
7603	PDIA1_HUMAN	Protein disulfide-isomerase OS=Homo sapiens GN=P4HB PE=1 SV=3	362	57480	7	5	7	5	17.5	4.76	3694	1	1	1	918.3	1834.59	2	1832.91	1.6801	0	66.29	0.00021	K	ILFIFIDSDHTDNQR	I			7603.2375.2375.2.dta
7603	PDIA1_HUMAN	Protein disulfide-isomerase OS=Homo sapiens GN=P4HB PE=1 SV=3	362	57480	7	5	7	5	17.5	4.76	3041	1	1	1	671.65	1341.29	2	1340.62	0.6602	1	48.17	0.014	K	NFEDVAFDEKK	N			7603.1754.1754.2.dta
7603	PDIA1_HUMAN	Protein disulfide-isomerase OS=Homo sapiens GN=P4HB PE=1 SV=3	362	57480	7	5	7	5	17.5	4.76	3861	1	1	1	1005.81	2009.61	2	2009.01	0.5969	1	74.25	2.8e-05	R	NNFEGEVTKENLLDFIK	H			7603.2351.2351.2.dta
7603	PDIA1_HUMAN	Protein disulfide-isomerase OS=Homo sapiens GN=P4HB PE=1 SV=3	362	57480	7	5	7	5	17.5	4.76	4181	1	1	1	918.3	2751.88	3	2752.38	-0.5033	2	45.52	0.02	K	TAAESFKGKILFIFIDSDHTDNQR	I			7603.2375.2375.3.dta
7603	PDIA1_HUMAN	Protein disulfide-isomerase OS=Homo sapiens GN=P4HB PE=1 SV=3	362	57480	7	5	7	5	17.5	4.76	3209	1	1	1	726.598	1451.18	2	1450.69	0.4881	0	40.78	0.087	K	YKPESEELTAER	I			7603.1422.1422.2.dta	emPAI	0.55
7804	ENPL_HUMAN	Endoplasmin OS=Homo sapiens GN=HSP90B1 PE=1 SV=1	1034	92696	26	12	21	10	27	4.76	3030	1	1	1	645.452	1288.89	2	1288.59	0.2959	0	62.02	0.00059	K	DISTNYYASQK	K			7804.1586.1586.2.dta
7804	ENPL_HUMAN	Endoplasmin OS=Homo sapiens GN=HSP90B1 PE=1 SV=1	1034	92696	26	12	21	10	27	4.76	3978	1	1	1	741.044	2220.11	3	2218.96	1.1489	1	31.98	0.5	K	EESDDEAAVEEEEEEKKPK	T			7804.1391.1391.3.dta
7804	ENPL_HUMAN	Endoplasmin OS=Homo sapiens GN=HSP90B1 PE=1 SV=1	1034	92696	26	12	21	10	27	4.76	3182	1	1	1	699.639	1397.26	2	1395.69	1.5759	2	38.82	0.12	K	EGVKFDESEKTK	E			7804.1278.1278.2.dta
7804	ENPL_HUMAN	Endoplasmin OS=Homo sapiens GN=HSP90B1 PE=1 SV=1	1034	92696	26	12	21	10	27	4.76	3017	1	1	1	639.117	1276.22	2	1274.64	1.5847	0	53.33	0.0044	R	ELISNASDALDK	I			7804.1758.1758.2.dta
7804	ENPL_HUMAN	Endoplasmin OS=Homo sapiens GN=HSP90B1 PE=1 SV=1	1034	92696	26	12	21	10	27	4.76	3013	1	1	1	1275.58	1274.57	1	1274.64	-0.0607	0	47.91	0.016	R	ELISNASDALDK	I			7804.1772.1772.1.dta
7804	ENPL_HUMAN	Endoplasmin OS=Homo sapiens GN=HSP90B1 PE=1 SV=1	1034	92696	26	12	21	10	27	4.76	3385	1	1	1	772.858	1543.7	2	1543.82	-0.1187	1	84.78	3.1e-06	R	ELISNASDALDKIR	L			7804.1962.1962.2.dta
7804	ENPL_HUMAN	Endoplasmin OS=Homo sapiens GN=HSP90B1 PE=1 SV=1	1034	92696	26	12	21	10	27	4.76	2714	1	1	1	1040.3	1039.29	1	1039.43	-0.1428	0	44.79	0.03	K	EVEEDEYK	A			7804.1294.1294.1.dta
7804	ENPL_HUMAN	Endoplasmin OS=Homo sapiens GN=HSP90B1 PE=1 SV=1	1034	92696	26	12	21	10	27	4.76	2760	1	1	1	541.442	1080.87	2	1080.54	0.3334	0	60.69	0.00076	K	FAFQAEVNR	M			7804.1846.1846.2.dta
7804	ENPL_HUMAN	Endoplasmin OS=Homo sapiens GN=HSP90B1 PE=1 SV=1	1034	92696	26	12	21	10	27	4.76	2016	1	1	1	706.332	705.325	1	705.381	-0.0559	0	33.49	0.54	R	FQNVAK	E			7804.1210.1210.1.dta
7804	ENPL_HUMAN	Endoplasmin OS=Homo sapiens GN=HSP90B1 PE=1 SV=1	1034	92696	26	12	21	10	27	4.76	2569	1	1	1	473.599	945.184	2	944.591	0.5934	0	35.38	0.34	R	GTTITLVLK	E			7804.2018.2018.2.dta
7804	ENPL_HUMAN	Endoplasmin OS=Homo sapiens GN=HSP90B1 PE=1 SV=1	1034	92696	26	12	21	10	27	4.76	3306	1	1	1	743.274	1484.53	2	1484.75	-0.2143	0	43.46	0.05	K	GVVDSDDLPLNVSR	E			7804.2002.2002.2.dta
7804	ENPL_HUMAN	Endoplasmin OS=Homo sapiens GN=HSP90B1 PE=1 SV=1	1034	92696	26	12	21	10	27	4.76	2721	1	1	1	524.349	1046.68	2	1046.49	0.1975	0	54.1	0.0042	K	IYFMAGSSR	K	Oxidation (M)	0.000100000.0	7804.1646.1646.2.dta
7804	ENPL_HUMAN	Endoplasmin OS=Homo sapiens GN=HSP90B1 PE=1 SV=1	1034	92696	26	12	21	10	27	4.76	3019	1	1	1	640.174	1278.33	2	1277.63	0.7077	1	41.98	0.058	R	KEAESSPFVER	L			7804.1438.1438.2.dta
7804	ENPL_HUMAN	Endoplasmin OS=Homo sapiens GN=HSP90B1 PE=1 SV=1	1034	92696	26	12	21	10	27	4.76	2674	1	1	1	502.879	1003.74	2	1003.55	0.1984	1	41.36	0.079	K	KTFEINPR	H			7804.1482.1482.2.dta
7804	ENPL_HUMAN	Endoplasmin OS=Homo sapiens GN=HSP90B1 PE=1 SV=1	1034	92696	26	12	21	10	27	4.76	3869	1	1	1	1023.41	2044.82	2	2045.05	-0.2373	0	113.79	3.2e-09	R	LISLTDENALSGNEELTVK	I			7804.2150.2150.2.dta
7804	ENPL_HUMAN	Endoplasmin OS=Homo sapiens GN=HSP90B1 PE=1 SV=1	1034	92696	26	12	21	10	27	4.76	2763	1	1	1	1085.4	1084.39	1	1084.58	-0.1867	0	37.81	0.16	R	LSLNIDPDAK	V			7804.1931.1931.1.dta
7804	ENPL_HUMAN	Endoplasmin OS=Homo sapiens GN=HSP90B1 PE=1 SV=1	1034	92696	26	12	21	10	27	4.76	2527	1	1	1	460.44	918.865	2	918.529	0.3364	1	36.05	0.27	K	NKEIFLR	E			7804.1578.1578.2.dta
7804	ENPL_HUMAN	Endoplasmin OS=Homo sapiens GN=HSP90B1 PE=1 SV=1	1034	92696	26	12	21	10	27	4.76	3366	1	1	1	511.056	1530.15	3	1528.77	1.3803	0	47.31	0.016	K	NLLHVTDTGVGMTR	E	Oxidation (M)	0.00000000000100.0	7804.1686.1686.3.dta
7804	ENPL_HUMAN	Endoplasmin OS=Homo sapiens GN=HSP90B1 PE=1 SV=1	1034	92696	26	12	21	10	27	4.76	3365	1	1	1	765.743	1529.47	2	1528.77	0.7054	0	83.01	4.5e-06	K	NLLHVTDTGVGMTR	E	Oxidation (M)	0.00000000000100.0	7804.1690.1690.2.dta
7804	ENPL_HUMAN	Endoplasmin OS=Homo sapiens GN=HSP90B1 PE=1 SV=1	1034	92696	26	12	21	10	27	4.76	2660	1	1	1	497.577	993.14	2	992.518	0.6222	0	40.67	0.087	R	SGYLLPDTK	A			7804.1786.1786.2.dta
7804	ENPL_HUMAN	Endoplasmin OS=Homo sapiens GN=HSP90B1 PE=1 SV=1	1034	92696	26	12	21	10	27	4.76	2659	1	1	1	993.515	992.508	1	992.518	-0.0101	0	30.87	0.85	R	SGYLLPDTK	A			7804.1787.1787.1.dta
7804	ENPL_HUMAN	Endoplasmin OS=Homo sapiens GN=HSP90B1 PE=1 SV=1	1034	92696	26	12	21	10	27	4.76	3610	1	1	1	870.062	1738.11	2	1736.73	1.3789	0	44.74	0.027	K	TETVEEPMEEEEAAK	E	Oxidation (M)	0.000000010000000.0	7804.1423.1423.2.dta
7804	ENPL_HUMAN	Endoplasmin OS=Homo sapiens GN=HSP90B1 PE=1 SV=1	1034	92696	26	12	21	10	27	4.76	2439	1	1	1	438.01	874.006	2	875.45	-1.4441	0	43.95	0.055	K	TFEINPR	H			7804.1710.1710.2.dta
7804	ENPL_HUMAN	Endoplasmin OS=Homo sapiens GN=HSP90B1 PE=1 SV=1	1034	92696	26	12	21	10	27	4.76	2447	1	1	1	439.532	877.049	2	875.45	1.5985	0	31.75	1	K	TFEINPR	H			7804.1682.1682.2.dta
7804	ENPL_HUMAN	Endoplasmin OS=Homo sapiens GN=HSP90B1 PE=1 SV=1	1034	92696	26	12	21	10	27	4.76	3474	1	1	1	814.219	1626.42	2	1626.71	-0.2832	0	39.36	0.1	R	VFITDDFHDMMPK	Y	2 Oxidation (M)	0.0000000001100.0	7804.1859.1859.2.dta
7804	ENPL_HUMAN	Endoplasmin OS=Homo sapiens GN=HSP90B1 PE=1 SV=1	1034	92696	26	12	21	10	27	4.76	3479	1	1	1	815.251	1628.49	2	1626.71	1.781	0	41.03	0.095	R	VFITDDFHDMMPK	Y	2 Oxidation (M)	0.0000000001100.0	7804.1832.1832.2.dta	emPAI	1.27
8204	1433E_HUMAN	14-3-3 protein epsilon OS=Homo sapiens GN=YWHAE PE=1 SV=1	492	29326	10	6	9	6	42.7	4.63	3565	1	1	1	1045.02	2088.03	2	2086.96	1.0752	0	81.73	5e-06	K	AAFDDAIAELDTLSEESYK	D			8204.2530.2530.2.dta
8204	1433E_HUMAN	14-3-3 protein epsilon OS=Homo sapiens GN=YWHAE PE=1 SV=1	492	29326	10	6	9	6	42.7	4.63	3454	1	1	1	612.879	1835.61	3	1834.92	0.6902	0	40.19	0.087	K	AASDIAMTELPPTHPIR	L	Oxidation (M)	0.00000010000000000.0	8204.1694.1694.3.dta
8204	1433E_HUMAN	14-3-3 protein epsilon OS=Homo sapiens GN=YWHAE PE=1 SV=1	492	29326	10	6	9	6	42.7	4.63	3453	1	1	1	918.79	1835.57	2	1834.92	0.6403	0	50.16	0.0088	K	AASDIAMTELPPTHPIR	L	Oxidation (M)	0.00000010000000000.0	8204.1695.1695.2.dta
8204	1433E_HUMAN	14-3-3 protein epsilon OS=Homo sapiens GN=YWHAE PE=1 SV=1	492	29326	10	6	9	6	42.7	4.63	3234	1	1	1	721.505	1441	2	1440.69	0.3042	1	35.74	0.25	R	EYRQMVETELK	L	Oxidation (M)	0.00001000000.0	8204.1503.1503.2.dta
8204	1433E_HUMAN	14-3-3 protein epsilon OS=Homo sapiens GN=YWHAE PE=1 SV=1	492	29326	10	6	9	6	42.7	4.63	3220	1	1	1	709.579	1417.14	2	1416.75	0.3977	1	51.11	0.0071	R	IISSIEQKEENK	G			8204.1390.1390.2.dta
8204	1433E_HUMAN	14-3-3 protein epsilon OS=Homo sapiens GN=YWHAE PE=1 SV=1	492	29326	10	6	9	6	42.7	4.63	3162	1	1	1	661.525	1321.04	2	1321.69	-0.6527	1	45.85	0.025	R	KEAAENSLVAYK	A			8204.1531.1531.2.dta
8204	1433E_HUMAN	14-3-3 protein epsilon OS=Homo sapiens GN=YWHAE PE=1 SV=1	492	29326	10	6	9	6	42.7	4.63	3327	1	1	1	796.601	1591.19	2	1590.79	0.3941	1	88.39	1.4e-06	K	KVAGMDVELTVEER	N	Oxidation (M)	0.00001000000000.0	8204.1646.1646.2.dta
8204	1433E_HUMAN	14-3-3 protein epsilon OS=Homo sapiens GN=YWHAE PE=1 SV=1	492	29326	10	6	9	6	42.7	4.63	3566	1	1	1	697.088	2088.24	3	2087.95	0.2913	2	32.95	0.37	K	LAEQAERYDEMVESMKK	V	2 Oxidation (M)	0.00000000001000100.0	8204.1462.1462.3.dta
8204	1433E_HUMAN	14-3-3 protein epsilon OS=Homo sapiens GN=YWHAE PE=1 SV=1	492	29326	10	6	9	6	42.7	4.63	2889	1	1	1	454.376	906.737	2	906.517	0.2198	0	36.64	0.21	R	NLLSVAYK	N			8204.1934.1934.2.dta
8204	1433E_HUMAN	14-3-3 protein epsilon OS=Homo sapiens GN=YWHAE PE=1 SV=1	492	29326	10	6	9	6	42.7	4.63	3246	1	1	1	732.635	1463.26	2	1462.7	0.5589	0	79.18	1.1e-05	K	VAGMDVELTVEER	N	Oxidation (M)	0.0001000000000.0	8204.1747.1747.2.dta	emPAI	1.98
8404	EF1G_HUMAN	Elongation factor 1-gamma OS=Homo sapiens GN=EEF1G PE=1 SV=3	103	50429	3	1	2	1	6.2	6.25	3184	1	1	1	673.68	1345.35	2	1346.73	-1.3844	0	37.03	0.22	K	ALIAAQYSGAQVR	V			8404.2370.2370.2.dta
8404	EF1G_HUMAN	Elongation factor 1-gamma OS=Homo sapiens GN=EEF1G PE=1 SV=3	103	50429	3	1	2	1	6.2	6.25	3185	1	1	1	674.043	1346.07	2	1346.73	-0.6598	0	30.2	1.2	K	ALIAAQYSGAQVR	V			8404.1799.1799.2.dta
8404	EF1G_HUMAN	Elongation factor 1-gamma OS=Homo sapiens GN=EEF1G PE=1 SV=3	103	50429	3	1	2	1	6.2	6.25	3319	1	1	1	787.152	1572.29	2	1571.82	0.4744	1	65.73	0.00025	R	KLDPGSEETQTLVR	E			8404.1575.1575.2.dta	emPAI	0.15
